# Supplementary material for: Interactions of Carvacrol, Caprylic Acid, Habituation, and Mild Heat for Pressure-Based Inactivation of O157 and Non-O157 Serogroups of Shiga Toxin-Producing Escherichia coli in Acidic Environment
Source: Microorganisms. 2019 May 23;7(5):145. doi: 10.3390/microorganisms7050145 (PMC6560415; doi:10.3390/microorganisms7050145)
Supplement: Supplementary file 1 [file microorganisms-07-00145-s001.zip]

Archive with 1 entries (1 files):
- microorganisms-508373-supplementary.xlsx
