# Supplementary material for: Interactions of Carvacrol, Caprylic Acid, Habituation, and Mild Heat for Pressure-Based Inactivation of O157 and Non-O157 Serogroups of Shiga Toxin-Producing Escherichia coli in Acidic Environment
Source: Microorganisms. 2019 May 23;7(5):145. doi: 10.3390/microorganisms7050145 (PMC6560415; doi:10.3390/microorganisms7050145)
Supplement: Supplementary file 1 [file microorganisms-07-00145-s001.zip › microorganisms-508373-supplementary.xlsx]

## Sheet: Data Microorganisms-508373
	4 ºC Data											45 ºC Data
				SD	Standard Deviation										SD	Standard Deviation
				SE	Standard Error										SE	Standard Error
	Antimicrobial - None											Antimicrobial - None
								Log Reduction											Log Reduction
Sample	Time	E. coli O157	E. coli Non-O157	SD O157	SE O157	SD Non- O157	SE Non- O157	O157	non-O157			Time	E. coli O157	E. coli Non-O157	SD O157	SE O157	SD Non- O157	SE Non- O157	O157	non-O157
1	Un-Treated Control	6.31651	6.12191	0.499511	0.203924	0.555324	0.22671	0	0			Un-Treated Control	7.09262	6.36534	0.255161	0.104169	0.876404	0.35779	0	0
3	1 min	4.59819	5.01557	0.837655	0.341971	1.48856	0.607701	1.71832	1.10634			1 min	3.31103	3.0355	0.830571	0.339079	0.309138	0.126205	3.78159	3.32984
5	3 min	4.45298	3.4524	0.920863	0.375941	0.809427	0.330447	1.86353	2.66951			3 min	3.08742	2.03082	1.2503	0.510432	1.3209	0.539255	4.0052	4.33451
7	5 min	4.51436	3.52873	0.788442	0.32188	1.02836	0.419827	1.80215	2.59318			5 min	2.32362	2.00635	1.06085	0.433092	1.19629	0.488383	4.769	4.35898
9	7 min	3.67763	2.81641	1.10143	0.449655	0.74582	0.30448	2.63888	3.3055			7 min	1.71536	1.62001	0.558145	0.227862	0.932297	0.380609	5.37726	4.74533
11
13
15
17
19
21
23
25
27	Antimicrobial - Carvacol											Antimicrobial - Carvacol
29								Log Reduction											Log Reduction
31	Time	E. coli O157	E. coli Non-O157	SD O157	SE O157	SD Non- O157	SE Non- O157	O157	non-O157			Time	E. coli O157	E. coli Non-O157	SD O157	SE O157	SD Non- O157	SE Non- O157	O157	non-O157
33	Un-Treated Control	6.31651	6.12191	0.499511	0.203924	0.555324	0.22671	0	0			Un-Treated Control	7.09262	6.36534	0.255161	0.104169	0.876404	0.35779	0	0
35	Treated Control	4.99499	4.85767	0.402121	0.164165	0.129373	0.0528162	0	0			Treated Control	5.07932	5.00819	0.571728	0.233407	0.226815	0.0925969	0	0
37	1 min	3.63117	3.01671	1.48076	0.604519	0.160893	0.0656841	1.36382	1.84096			1 min	3.56987	3.04056	0.532271	0.217299	1.17842	0.481086	1.50945	1.96762
39	3 min	3.02524	3.09756	1.32401	0.540527	0.247631	0.101095	1.96975	1.76011			3 min	3.90841	3.05108	0.428767	0.175043	1.51914	0.620187	1.17092	1.9571
41	5 min	2.56984	3.1744	0.783378	0.319813	0.946606	0.38645	2.42515	1.68327			5 min	3.40351	2.59999	0.812168	0.331566	1.63866	0.668981	1.67582	2.4082
43	7 min	2.14436	2.69953	0.507592	0.207223	0.691224	0.282191	2.85062	2.15814			7 min	3.36984	2.46813	0.198929	0.0812125	1.59433	0.650882	1.70949	2.54006
45
47
49
51
53
55
57
59
Samples on Habituation Day	Antimicrobial - Caprylic Acid											Antimicrobial - Caprylic Acid
1								Log Reduction											Log Reduction
3	Time	E. coli O157	E. coli Non-O157	SD O157	SE O157	SD Non- O157	SE Non- O157	O157	non-O157			Time	E. coli O157	E. coli Non-O157	SD O157	SE O157	SD Non- O157	SE Non- O157	O157	non-O157
5	Un-Treated Control	6.31651	6.12191	0.499511	0.203924	0.555324	0.22671	0	0			Un-Treated Control	7.09262	6.36534	0.255161	0.104169	0.876404	0.35779	0	0
7	Treated Control	5.191	5.02434	0.603969	0.246569	0.471203	0.192368	0	0			Treated Control	4.8075	4.87849	0.071889	0.0293485	0.155451	0.0634627	0	0
9	1 min	2.96654	3.35005	0.301527	0.123098	0.801609	0.327256	2.22446	1.67429			1 min	4.06688	3.13435	0.737028	0.30089	1.18878	0.485316	0.740616	1.74414
11	3 min	2.9388	2.60386	1.17057	0.477882	0.912908	0.372693	2.25221	2.42048			3 min	3.79164	2.76849	0.607165	0.247874	1.8705	0.763629	1.01586	2.11001
13	5 min	2.23005	2.49268	0.267918	0.109377	1.09763	0.448105	2.96096	2.53166			5 min	3.54829	2.58157	0.65772	0.268513	1.76267	0.719606	1.25921	2.29692
15	7 min	2.07541	2.44409	0.957515	0.390904	0.757385	0.309201	3.1156	2.58025			7 min	3.1612	2.33551	0.362343	0.147926	1.59621	0.651649	1.6463	2.54299
17
19
	Habituation Antimicrobial - None											Habituation Day , Antimicrobial - None
								Log Reduction											Log Reduction
	Time	E. coli O157	E. coli Non-O157	SD O157	SE O157	SD Non- O157	SE Non- O157	O157	non-O157			Time	E. coli O157	E. coli Non-O157	SD O157	SE O157	SD Non- O157	SE Non- O157	O157	non-O157
	Un - Treated Control	5.54723	5.00352	0.561425	0.229201	0.139196	0.0568265	0	0			Un-Treated Control	5.95915	5.87519	0.329971	0.13471	0.49781	0.20323	0	0
	1 min	4.34591	4.65231	0.330044	0.13474	1.27827	0.521851	1.20132	0.351202			1 min	2.8075	3.56984	0.071889	0.0293485	0.944432	0.385563	3.15165	2.30535
	3 min	4.25956	3.70287	0.494179	0.201748	0.488005	0.199227	1.28767	1.30065			3 min	<0.82	<0.63	0.429068	0.175166	0.25186	0.102821	5.14049	5.24755
	5 min	4.5708	3.46126	0.861821	0.351837	0.345665	0.141117	0.97643	1.54225			5 min	<0.63	<0.53	0.25186	0.102821	0.122895	0.0501717	5.33151	5.34789
	7 min	4.13357	3.37634	0.178579	0.0729047	0.221375	0.0903759	1.41366	1.62718			7 min	<0.66	<0.91	0.207257	0.0846123	0.671849	0.274281	5.30217	4.96439
